# Supplementary material for: Characterization of molecular mechanisms driving Merkel cell polyomavirus oncogene transcription and tumorigenic potential
Source: PLoS Pathog. 2023 Aug 30;19(8):e1011598. doi: 10.1371/journal.ppat.1011598 (PMC10468096; doi:10.1371/journal.ppat.1011598)
Supplement: S1 Data — (XLSX) [file ppat.1011598.s005.xlsx]

## Sheet: Fig 2A
Fold Change in Luciferase
DMSO	A485	NEO2734	GNE-781	CCS-1477	C646	SGC-CBP30	Ana. acid
1	0.074624	0.214482	0.331794	0.262112	0.590894	0.271027	0.935807
1	0.092001	0.174903	0.445097	0.327937	0.727241	0.272342	1.00869
1	0.138134	0.193968	0.453918	0.321505	0.829713	0.315154	1.33577
	<0.0001	<0.0001	<0.0001	<0.0001	0.0091	<0.0001	0.7016		P Value (relative to DMSO)
Relative Cell Viability
DMSO	A485	NEO2734	GNE-781	CCS-1477	C646	SGC-CBP30	Ana. acid
1	0.72	0.32	0.87	0.7	0.11	0.47	0.26
1	0.8	0.32	1	0.72	0.08	0.56	0.13
1	0.8	0.3	0.89	0.69	0.07	0.4	0.01
	0.0019	<0.0001	0.4655	0.0001	<0.0001	<0.0001	<0.0001		P value (relative to DMSO)

## Sheet: Fig 2B
Fold Change in Luciferase
DMSO	A485	CCS-1477
1	0.129712	0.676816
1	0.22694	0.555939
1	0.254998	0.457044
	<0.0001	0.0006		P Value (relative to DMSO)

## Sheet: Fig 2C
Fold Change in LT Expression
DMSO	A485	NEO2734	GNE-781	CCS-1477	C646	SGC-CBP30	Ana. acid
1	0.006095	0.01805	0.1	0.091	0.990343	0.157053	1.37493
1	0.075	0.006	0.175	0.125	0.426	0.099	0.524
1	0.01094	0.03932	0.17232	0.10254	1.75905	0.10061	1.01245
	0.0038	0.0035	0.0107	0.0073	>0.9999	0.0082	>0.9999		P Value (relative to DMSO)
Fold Change in VP1 Expression
DMSO	A485	NEO2734	GNE-781	CCS-1477	C646	SGC-CBP30	Ana. acid
1	0.000744	0.001961	0.04	0.021	0.088008	0.023584	0.315528
1	0.005	0.003	0.086	0.05	0.166	0.032	0.31
1	0.08637	0.1038	0.04176	0.04596	0.40337	0.02092	0.83364
	<0.0001	<0.0001	<0.0001	<0.0001	<0.0001	<0.0001	0.0007		P Value (relative to DMSO)
Relative Cell Viability
DMSO	A485	NEO2734	GNE-781	CCS-1477	C646	SGC-CBP30	Ana. acid
1	1.02339	0.346004	1.25	1.04	0.526316	0.807018	0.785575
1	1.06	0.45	1.28	0.99	0.53	1.3	1.08
1	0.7472	0.0696	1.0716	0.8635	0.5034	1.0313	1.0045
	0.9963	0.0001	0.4263	0.9998	0.0059	0.9989	0.9993		P Value (relative to DMSO)

## Sheet: Fig 3B
Fold Change LT after p300 KD
								P Value (relative to Control)
	Relative to GAPDH			Relative to Actin				Relative to GAPDH	Relative to actin
Control	1	1	1	1	1	1
d3	1.528	0.747	1.622	0.758763	0.707532	1.18932		0.3764	0.7918
d4	0.5237	0.55	0.561	0.405144	0.657041	0.739481		0.1112	0.0376
d5	0.5787	0.2732	0.2447	0.477826	0.532558	0.247919		0.024	0.0041
d6	0.3617	0.5049	0.4392	0.408019	0.536648	0.481471		0.0437	0.008
Fold Change VP1 after p300 KD
								P Value (relative to Control)
	Relative to GAPDH			Relative to Actin				Relative to GAPDH	Relative to actin
Control	1	1	1	1	1	1
d3	2.16104	0.68061	1.09352	1.07262	0.644746	0.801999		0.8252	0.5186
d4	0.48846	0.451443	0.428338	0.377898	0.539071	0.564667		0.0021	0.0032
d5	0.495952	0.322553	0.544285	0.409476	0.628637	0.551364		0.0021	0.0054
d6	0.396664	0.534293	0.493965	0.447425	0.56792	0.541517		0.0027	0.0046
Fold Change LT after CBP KD
								P Value (relative to Control)
	Relative to GAPDH			Relative to Actin				Relative to GAPDH	Relative to actin
Control	1	1	1	1	1	1
d3	0.345986	0.350755	0.460296	0.154313	0.26567	0.419304		<0.0001	0.0022
d4	0.327922	0.418031	0.267694	0.460447	0.46183	0.2685		<0.0001	0.0072
d5	0.420113	0.250971	0.282702	0.290227	0.266357	0.270022		<0.0001	0.0021
d6	0.221232	0.35949	0.519705	0.517289	0.059945	0.780628		<0.0001	0.0132
Fold Change VP1 after CBP KD
								P Value (relative to Control)
	Relative to GAPDH			Relative to Actin				Relative to GAPDH	Relative to actin
Control	1	1	1	1	1	1
d3	0.258822	0.310542	0.455997	0.115437	0.235211	0.415387		<0.0001	0.0058
d4	0.362821	0.376358	0.350674	0.509451	0.41579	0.35173		<0.0001	0.0272
d5	0.48151	0.196966	0.273255	0.332642	0.209042	0.260999		<0.0001	0.0065
d6	0.316466	0.370534	0.601879	0.739967	0.061787	0.90406		0.0002	0.1019

## Sheet: Fig 4A
MCPyV Early Promoter
IgG	H3K27ac
0.169	3.777
0.149	3.071
0.198	3.638
	0.0001		P Value (relative to IgG)
GAPDH Promoter
IgG	H3K27ac
0.003	14.078
0.002	11.971
0.005	13.396
	<0.0001		P Value (relative to IgG)

## Sheet: Fig 4B
MCPyV Early Promoter
	IgG			H3K27ac
DMSO	0.355	0.177	0.227	3.304	4.873	3.059
A485	0.167	0.123	0.177	0.729	0.472	0.643
0.0055	P Value (DMSO H3K27ac vs. A485 H3K27ac)
GAPDH Promoter
	IgG			H3K27ac
DMSO	0.003	0.007	0.005	11.97	15.144	9.904
A485	0.013	0.009	0.01	4.146	3.153	4.22
0.0055	P Value (DMSO H3K27ac vs. A485 H3K27ac)

## Sheet: Fig 5A
Fold Change in Luciferase
DMSO	JSH-23
1	0.39
1	0.34
1	0.37
1	0.41
	<0.0001	P Value (relative to DMSO)

## Sheet: Fig 5B
PETA - Fold Change in LTT
	DMSO			JSH-23 25 uM				P Value (relative to DMSO)
24h	1	1	1	0.687766	0.603067	0.553393		0.0006
72h	1	1	1	0.117269	0.115108	0.0788933		<0.0001
PETA % Cell Viability
Days	DMSO			JSH-23 25 uM
0	100	100	100	100	100	100
3	143	156	120	22	77	67
6	266	263	182	3	44	23
9	539	326	267	0	18	11

## Sheet: Fig 5C
MKL-1 - Fold Change in LTT
	DMSO			JSH-23 25 uM				P Value (relative to DMSO)
24h	1	1	1	0.369823	0.300053	0.264269		<0.0001
72h	1	1	1	0.105905	0.106951	0.0787652		<0.0001
MKL-1 % Cell Viability
Days	DMSO			JSH-23 25 uM
0	100	100	100	100	100	100
3	255	217	239	25	4	27
6	599	212	633	2	1	7
9	1438	236	1160	0	0	1

## Sheet: Fig 7B
Fold Change in Luciferase
Vector	11.25 ng	225 ng
1	2.46977	0.856022
1	2.18081	0.907854
1	3.0484	0.565979
	0.0008	0.5441	P Value (relative to Vector)

[truncated: 3 more sheets: Fig 7C, Fig 8B, Fig 9B]
